# Supplementary material for: BrAD-seq: Breath Adapter Directional sequencing: a streamlined, ultra-simple and fast library preparation protocol for strand specific mRNA library construction
Source: Front Plant Sci. 2015 May 22;6:366. doi: 10.3389/fpls.2015.00366 (PMC4441129; doi:10.3389/fpls.2015.00366)
Supplement: Supplementary file 19 [file Table1.XLSX]

## Sheet: Sheet1
	Oligo name	Oligo sequence	Additional comments
mRNA isolation oligonucleotides
	Bio-polyT	5’-bio-ACAGGACATTCGTCGCTTCCTTTTTTTTTTTTTTTTTTTT-3’	Contains 5-prime biotin
priming 1st strand adapter oligonucleotides
	L-3ILL-20TV.2	5’-GTGACTGGAGTTCAGACGTGTGCTCTTCCGATCTTTTTTTTTTTTTTTTTTTTV-3'
	L-3ILL-8N.2	5'-GTGACTGGAGTTCAGACGTGTGCTCTTCCGATCTNNNNNNNN-3'
5-prime Breath Capture adapter oligonucleotides (annealed)
	5pSense8n	5’-CCTACACGACGCTCTTCCGATCTNNNNNNNN-3’
	5pAnti	5’-AGATCGGAAGAGCGTCGTGTAGG-3’
Universal ligation adapter oligonucleotides for conventional libraries (annealed)
	PE1-lig	5'-CACTCTTTCCCTACACGACGCTCTTCCGATCT-3'
	ILL-lig	5'-P-GATCGGAAGAGCACACGTCTGAACTCCAGTCAC-3'	5-prime phosphorolated
Enrichment oligonucleotides
	*ILL-INDEX	5’-CAAGCAGAAGACGGCATACGAGATxxxxxxxxGTGACTGGAGTTCAGACGTGTGCTCTTCCGAT-3’	* Specific ILL-INDEX nucleotide sequences can be found below
	PE1	5’-AATGATACGGCGACCACCGAGATCTACACTCTTTCCCTACACGACGCTCTTCCGATCT-3’
	S1	5’-AATGATACGGCGACCACCGA-3’
	S2	5’-CAAGCAGAAGACGGCATACGA-3’
Index containing enrichment oligonucleotides			8-strip tube coordinate	Index sequence
	ILLSINHA01	5'-CAAGCAGAAGACGGCATACGAGATTCAATCATGTGACTGGAGTTCAGACGTGTGCTCTTCCGAT-3'	A1	ATGATTGA
	ILLSINHA02	5'-CAAGCAGAAGACGGCATACGAGATAGGCAGTCGTGACTGGAGTTCAGACGTGTGCTCTTCCGAT-3'	A2	GACTGCCT
	ILLSINHA03	5'-CAAGCAGAAGACGGCATACGAGATAGAATAGCGTGACTGGAGTTCAGACGTGTGCTCTTCCGAT-3'	A3	GCTATTCT
	ILLSINHA04	5'-CAAGCAGAAGACGGCATACGAGATGTAACGCTGTGACTGGAGTTCAGACGTGTGCTCTTCCGAT-3'	A4	AGCGTTAC
	ILLSINHA05	5'-CAAGCAGAAGACGGCATACGAGATTGTAGCACGTGACTGGAGTTCAGACGTGTGCTCTTCCGAT-3'	A5	GTGCTACA
	ILLSINHA06	5'-CAAGCAGAAGACGGCATACGAGATGCACCACGGTGACTGGAGTTCAGACGTGTGCTCTTCCGAT-3'	A6	CGTGGTGC
	ILLSINHA07	5'-CAAGCAGAAGACGGCATACGAGATGACTCGTTGTGACTGGAGTTCAGACGTGTGCTCTTCCGAT-3'	A7	AACGAGTC
	ILLSINHA08	5'-CAAGCAGAAGACGGCATACGAGATCATACTATGTGACTGGAGTTCAGACGTGTGCTCTTCCGAT-3'	A8	ATAGTATG
	ILLSINHA09	5'-CAAGCAGAAGACGGCATACGAGATCCAACCGAGTGACTGGAGTTCAGACGTGTGCTCTTCCGAT-3'	B1	TCGGTTGG
	ILLSINHA10	5'-CAAGCAGAAGACGGCATACGAGATCGCAACATGTGACTGGAGTTCAGACGTGTGCTCTTCCGAT-3'	B2	ATGTTGCG
	ILLSINHA11	5'-CAAGCAGAAGACGGCATACGAGATAACACACGGTGACTGGAGTTCAGACGTGTGCTCTTCCGAT-3'	B3	CGTGTGTT
	ILLSINHA12	5'-CAAGCAGAAGACGGCATACGAGATCGAGATACGTGACTGGAGTTCAGACGTGTGCTCTTCCGAT-3'	B4	GTATCTCG
	ILLSINHA13	5'-CAAGCAGAAGACGGCATACGAGATAGTTCAAGGTGACTGGAGTTCAGACGTGTGCTCTTCCGAT-3'	B5	CTTGAACT
	ILLSINHA14	5'-CAAGCAGAAGACGGCATACGAGATAGGTGATTGTGACTGGAGTTCAGACGTGTGCTCTTCCGAT-3'	B6	AATCACCT
	ILLSINHA15	5'-CAAGCAGAAGACGGCATACGAGATCATCGCCGGTGACTGGAGTTCAGACGTGTGCTCTTCCGAT-3'	B7	CGGCGATG
	ILLSINHA16	5'-CAAGCAGAAGACGGCATACGAGATGGCACATCGTGACTGGAGTTCAGACGTGTGCTCTTCCGAT-3'	B8	GATGTGCC
	ILLSINHA17	5'-CAAGCAGAAGACGGCATACGAGATCATGAGCAGTGACTGGAGTTCAGACGTGTGCTCTTCCGAT-3'	C1	TGCTCATG
	ILLSINHA18	5'-CAAGCAGAAGACGGCATACGAGATCTGGCTAAGTGACTGGAGTTCAGACGTGTGCTCTTCCGAT-3'	C2	TTAGCCAG
	ILLSINHA19	5'-CAAGCAGAAGACGGCATACGAGATCTTCCAGGGTGACTGGAGTTCAGACGTGTGCTCTTCCGAT-3'	C3	CCTGGAAG
	ILLSINHA20	5'-CAAGCAGAAGACGGCATACGAGATCCTGATGGGTGACTGGAGTTCAGACGTGTGCTCTTCCGAT-3'	C4	CCATCAGG
	ILLSINHA21	5'-CAAGCAGAAGACGGCATACGAGATATCTGCCGGTGACTGGAGTTCAGACGTGTGCTCTTCCGAT-3'	C5	CGGCAGAT
	ILLSINHA22	5'-CAAGCAGAAGACGGCATACGAGATGATATCGAGTGACTGGAGTTCAGACGTGTGCTCTTCCGAT-3'	C6	TCGATATC
	ILLSINHA23	5'-CAAGCAGAAGACGGCATACGAGATCAGCATGAGTGACTGGAGTTCAGACGTGTGCTCTTCCGAT-3'	C7	TCATGCTG
	ILLSINHA24	5'-CAAGCAGAAGACGGCATACGAGATTGGCATCGGTGACTGGAGTTCAGACGTGTGCTCTTCCGAT-3'	C8	CGATGCCA
	ILLSINHA25	5'-CAAGCAGAAGACGGCATACGAGATGTTCAGGCGTGACTGGAGTTCAGACGTGTGCTCTTCCGAT-3'	D1	GCCTGAAC
	ILLSINHA26	5'-CAAGCAGAAGACGGCATACGAGATTAAGATGTGTGACTGGAGTTCAGACGTGTGCTCTTCCGAT-3'	D2	ACATCTTA
	ILLSINHA27	5'-CAAGCAGAAGACGGCATACGAGATTCAGCCACGTGACTGGAGTTCAGACGTGTGCTCTTCCGAT-3'	D3	GTGGCTGA
	ILLSINHA28	5'-CAAGCAGAAGACGGCATACGAGATATAAGCAAGTGACTGGAGTTCAGACGTGTGCTCTTCCGAT-3'	D4	TTGCTTAT
	ILLSINHA29	5'-CAAGCAGAAGACGGCATACGAGATCGCCTGTTGTGACTGGAGTTCAGACGTGTGCTCTTCCGAT-3'	D5	AACAGGCG
	ILLSINHA30	5'-CAAGCAGAAGACGGCATACGAGATCGGTTGCGGTGACTGGAGTTCAGACGTGTGCTCTTCCGAT-3'	D6	CGCAACCG
	ILLSINHA31	5'-CAAGCAGAAGACGGCATACGAGATCTCGGCGTGTGACTGGAGTTCAGACGTGTGCTCTTCCGAT-3'	D7	ACGCCGAG
	ILLSINHA32	5'-CAAGCAGAAGACGGCATACGAGATGGTAACCGGTGACTGGAGTTCAGACGTGTGCTCTTCCGAT-3'	D8	CGGTTACC
	ILLSINHA33	5'-CAAGCAGAAGACGGCATACGAGATAATTGACCGTGACTGGAGTTCAGACGTGTGCTCTTCCGAT-3'	E1	GGTCAATT
	ILLSINHA34	5'-CAAGCAGAAGACGGCATACGAGATATGTACGCGTGACTGGAGTTCAGACGTGTGCTCTTCCGAT-3'	E2	GCGTACAT
	ILLSINHA35	5'-CAAGCAGAAGACGGCATACGAGATGCATGTAGGTGACTGGAGTTCAGACGTGTGCTCTTCCGAT-3'	E3	CTACATGC
	ILLSINHA36	5'-CAAGCAGAAGACGGCATACGAGATCTCCTCAAGTGACTGGAGTTCAGACGTGTGCTCTTCCGAT-3'	E4	TTGAGGAG
	ILLSINHA37	5'-CAAGCAGAAGACGGCATACGAGATATTGATTCGTGACTGGAGTTCAGACGTGTGCTCTTCCGAT-3'	E5	GAATCAAT
	ILLSINHA38	5'-CAAGCAGAAGACGGCATACGAGATACCGAGGAGTGACTGGAGTTCAGACGTGTGCTCTTCCGAT-3'	E6	TCCTCGGT
	ILLSINHA39	5'-CAAGCAGAAGACGGCATACGAGATGAATGCGCGTGACTGGAGTTCAGACGTGTGCTCTTCCGAT-3'	E7	GCGCATTC
	ILLSINHA40	5'-CAAGCAGAAGACGGCATACGAGATGTTCTTATGTGACTGGAGTTCAGACGTGTGCTCTTCCGAT-3'	E8	ATAAGAAC
	ILLSINHA41	5'-CAAGCAGAAGACGGCATACGAGATCAATGGTAGTGACTGGAGTTCAGACGTGTGCTCTTCCGAT-3'	F1	TACCATTG
	ILLSINHA42	5'-CAAGCAGAAGACGGCATACGAGATCGATTCGAGTGACTGGAGTTCAGACGTGTGCTCTTCCGAT-3'	F2	TCGAATCG
	ILLSINHA43	5'-CAAGCAGAAGACGGCATACGAGATTGAGCGGAGTGACTGGAGTTCAGACGTGTGCTCTTCCGAT-3'	F3	TCCGCTCA
	ILLSINHA44	5'-CAAGCAGAAGACGGCATACGAGATTATCCAACGTGACTGGAGTTCAGACGTGTGCTCTTCCGAT-3'	F4	GTTGGATA
	ILLSINHA45	5'-CAAGCAGAAGACGGCATACGAGATAGCACCGGGTGACTGGAGTTCAGACGTGTGCTCTTCCGAT-3'	F5	CCGGTGCT
	ILLSINHA46	5'-CAAGCAGAAGACGGCATACGAGATCCGACAACGTGACTGGAGTTCAGACGTGTGCTCTTCCGAT-3'	F6	GTTGTCGG
	ILLSINHA47	5'-CAAGCAGAAGACGGCATACGAGATGGTTAAGTGTGACTGGAGTTCAGACGTGTGCTCTTCCGAT-3'	F7	ACTTAACC
	ILLSINHA48	5'-CAAGCAGAAGACGGCATACGAGATTCCGGACAGTGACTGGAGTTCAGACGTGTGCTCTTCCGAT-3'	F8	TGTCCGGA
	ILLSINHA49	5'-CAAGCAGAAGACGGCATACGAGATCGTCAGAAGTGACTGGAGTTCAGACGTGTGCTCTTCCGAT-3'	G1	TTCTGACG
	ILLSINHA50	5'-CAAGCAGAAGACGGCATACGAGATCCGTGTCTGTGACTGGAGTTCAGACGTGTGCTCTTCCGAT-3'	G2	AGACACGG
	ILLSINHA51	5'-CAAGCAGAAGACGGCATACGAGATACTAGTCAGTGACTGGAGTTCAGACGTGTGCTCTTCCGAT-3'	G3	TGACTAGT
	ILLSINHA52	5'-CAAGCAGAAGACGGCATACGAGATCAGCCGTGGTGACTGGAGTTCAGACGTGTGCTCTTCCGAT-3'	G4	CACGGCTG
	ILLSINHA53	5'-CAAGCAGAAGACGGCATACGAGATACCTTCTCGTGACTGGAGTTCAGACGTGTGCTCTTCCGAT-3'	G5	GAGAAGGT
	ILLSINHA54	5'-CAAGCAGAAGACGGCATACGAGATTAGTGTAAGTGACTGGAGTTCAGACGTGTGCTCTTCCGAT-3'	G6	TTACACTA
	ILLSINHA55	5'-CAAGCAGAAGACGGCATACGAGATAAGTTAGAGTGACTGGAGTTCAGACGTGTGCTCTTCCGAT-3'	G7	TCTAACTT
	ILLSINHA56	5'-CAAGCAGAAGACGGCATACGAGATGATGCACTGTGACTGGAGTTCAGACGTGTGCTCTTCCGAT-3'	G8	AGTGCATC
	ILLSINHA57	5'-CAAGCAGAAGACGGCATACGAGATTGCCTTGCGTGACTGGAGTTCAGACGTGTGCTCTTCCGAT-3'	H1	GCAAGGCA
	ILLSINHA58	5'-CAAGCAGAAGACGGCATACGAGATAATCTATGGTGACTGGAGTTCAGACGTGTGCTCTTCCGAT-3'	H2	CATAGATT
	ILLSINHA59	5'-CAAGCAGAAGACGGCATACGAGATGCGCTGGTGTGACTGGAGTTCAGACGTGTGCTCTTCCGAT-3'	H3	ACCAGCGC
	ILLSINHA60	5'-CAAGCAGAAGACGGCATACGAGATCAAGGATCGTGACTGGAGTTCAGACGTGTGCTCTTCCGAT-3'	H4	GATCCTTG
	ILLSINHA61	5'-CAAGCAGAAGACGGCATACGAGATCGCCGTAGGTGACTGGAGTTCAGACGTGTGCTCTTCCGAT-3'	H5	CTACGGCG
	ILLSINHA62	5'-CAAGCAGAAGACGGCATACGAGATTGATAACAGTGACTGGAGTTCAGACGTGTGCTCTTCCGAT-3'	H6	TGTTATCA
	ILLSINHA63	5'-CAAGCAGAAGACGGCATACGAGATCTACCGTCGTGACTGGAGTTCAGACGTGTGCTCTTCCGAT-3'	H7	GACGGTAG
	ILLSINHA64	5'-CAAGCAGAAGACGGCATACGAGATAGAGGTGGGTGACTGGAGTTCAGACGTGTGCTCTTCCGAT-3'	H8	CCACCTCT
	ILLSINHA65	5'-CAAGCAGAAGACGGCATACGAGATAGTATACTGTGACTGGAGTTCAGACGTGTGCTCTTCCGAT-3'	I1	AGTATACT
	ILLSINHA66	5'-CAAGCAGAAGACGGCATACGAGATCACGTTGAGTGACTGGAGTTCAGACGTGTGCTCTTCCGAT-3'	I2	TCAACGTG
	ILLSINHA67	5'-CAAGCAGAAGACGGCATACGAGATACCTGAGTGTGACTGGAGTTCAGACGTGTGCTCTTCCGAT-3'	I3	ACTCAGGT
	ILLSINHA68	5'-CAAGCAGAAGACGGCATACGAGATGCGTTCTGGTGACTGGAGTTCAGACGTGTGCTCTTCCGAT-3'	I4	CAGAACGC
	ILLSINHA69	5'-CAAGCAGAAGACGGCATACGAGATAACCTGACGTGACTGGAGTTCAGACGTGTGCTCTTCCGAT-3'	I5	GTCAGGTT
	ILLSINHA70	5'-CAAGCAGAAGACGGCATACGAGATGAATACCTGTGACTGGAGTTCAGACGTGTGCTCTTCCGAT-3'	I6	AGGTATTC
	ILLSINHA71	5'-CAAGCAGAAGACGGCATACGAGATCCGCAATTGTGACTGGAGTTCAGACGTGTGCTCTTCCGAT-3'	I7	AATTGCGG
	ILLSINHA72	5'-CAAGCAGAAGACGGCATACGAGATATCTCTACGTGACTGGAGTTCAGACGTGTGCTCTTCCGAT-3'	I8	GTAGAGAT
	ILLSINHA73	5'-CAAGCAGAAGACGGCATACGAGATATACGACCGTGACTGGAGTTCAGACGTGTGCTCTTCCGAT-3'	J1	GGTCGTAT
	ILLSINHA74	5'-CAAGCAGAAGACGGCATACGAGATAGACCTAAGTGACTGGAGTTCAGACGTGTGCTCTTCCGAT-3'	J2	TTAGGTCT
	ILLSINHA75	5'-CAAGCAGAAGACGGCATACGAGATTTGTCATCGTGACTGGAGTTCAGACGTGTGCTCTTCCGAT-3'	J3	GATGACAA
	ILLSINHA76	5'-CAAGCAGAAGACGGCATACGAGATGACCGTTAGTGACTGGAGTTCAGACGTGTGCTCTTCCGAT-3'	J4	TAACGGTC
	ILLSINHA77	5'-CAAGCAGAAGACGGCATACGAGATTTGTTGACGTGACTGGAGTTCAGACGTGTGCTCTTCCGAT-3'	J5	GTCAACAA
	ILLSINHA78	5'-CAAGCAGAAGACGGCATACGAGATATATCTTGGTGACTGGAGTTCAGACGTGTGCTCTTCCGAT-3'	J6	CAAGATAT
	ILLSINHA79	5'-CAAGCAGAAGACGGCATACGAGATAAGAATAGGTGACTGGAGTTCAGACGTGTGCTCTTCCGAT-3'	J7	CTATTCTT
	ILLSINHA80	5'-CAAGCAGAAGACGGCATACGAGATGCCTAGCCGTGACTGGAGTTCAGACGTGTGCTCTTCCGAT-3'	J8	GGCTAGGC
	ILLSINHA81	5'-CAAGCAGAAGACGGCATACGAGATTGAAGATGGTGACTGGAGTTCAGACGTGTGCTCTTCCGAT-3'	K1	CATCTTCA
	ILLSINHA82	5'-CAAGCAGAAGACGGCATACGAGATCATGTCACGTGACTGGAGTTCAGACGTGTGCTCTTCCGAT-3'	K2	GTGACATG
	ILLSINHA83	5'-CAAGCAGAAGACGGCATACGAGATGGACGGCAGTGACTGGAGTTCAGACGTGTGCTCTTCCGAT-3'	K3	TGCCGTCC
	ILLSINHA84	5'-CAAGCAGAAGACGGCATACGAGATTACGTGTGGTGACTGGAGTTCAGACGTGTGCTCTTCCGAT-3'	K4	CACACGTA
	ILLSINHA85	5'-CAAGCAGAAGACGGCATACGAGATGGTGTCTAGTGACTGGAGTTCAGACGTGTGCTCTTCCGAT-3'	K5	TAGACACC
	ILLSINHA86	5'-CAAGCAGAAGACGGCATACGAGATCTATGAATGTGACTGGAGTTCAGACGTGTGCTCTTCCGAT-3'	K6	ATTCATAG
	ILLSINHA87	5'-CAAGCAGAAGACGGCATACGAGATGTAGGTGAGTGACTGGAGTTCAGACGTGTGCTCTTCCGAT-3'	K7	TCACCTAC
	ILLSINHA88	5'-CAAGCAGAAGACGGCATACGAGATCCTTACTAGTGACTGGAGTTCAGACGTGTGCTCTTCCGAT-3'	K8	TAGTAAGG
	ILLSINHA89	5'-CAAGCAGAAGACGGCATACGAGATAGCGAACCGTGACTGGAGTTCAGACGTGTGCTCTTCCGAT-3'	L1	GGTTCGCT
	ILLSINHA90	5'-CAAGCAGAAGACGGCATACGAGATGTGATAGTGTGACTGGAGTTCAGACGTGTGCTCTTCCGAT-3'	L2	ACTATCAC
	ILLSINHA91	5'-CAAGCAGAAGACGGCATACGAGATGTGGAGCGGTGACTGGAGTTCAGACGTGTGCTCTTCCGAT-3'	L3	CGCTCCAC
	ILLSINHA92	5'-CAAGCAGAAGACGGCATACGAGATCATTCGGCGTGACTGGAGTTCAGACGTGTGCTCTTCCGAT-3'	L4	GCCGAATG
	ILLSINHA93	5'-CAAGCAGAAGACGGCATACGAGATTAATCGCGGTGACTGGAGTTCAGACGTGTGCTCTTCCGAT-3'	L5	CGCGATTA
	ILLSINHA94	5'-CAAGCAGAAGACGGCATACGAGATATGCTCTTGTGACTGGAGTTCAGACGTGTGCTCTTCCGAT-3'	L6	AAGAGCAT
	ILLSINHA95	5'-CAAGCAGAAGACGGCATACGAGATGCGGCAGAGTGACTGGAGTTCAGACGTGTGCTCTTCCGAT-3'	L7	TCTGCCGC
	ILLSINHA96	5'-CAAGCAGAAGACGGCATACGAGATCGGAGAGAGTGACTGGAGTTCAGACGTGTGCTCTTCCGAT-3'	L8	TCTCTCCG
